# Supplementary material for: Optimizing pollencounter for high throughput phenotyping of pollen quality in tomatoes
Source: MethodsX. 2020 Jun 27;7:100977. doi: 10.1016/j.mex.2020.100977 (PMC7338780; doi:10.1016/j.mex.2020.100977)
Supplement: Supplementary file 33 [file mmc33.txt]

//Supplementary material 2_Scenario 1 (S1). PollenCounter Fiji-compatible macro. Ayenan et al. "Optimizing PollenCounter for high throughput phenotyping of pollen quality in tomatoes"//
//This scenario, S1, is a modified version of the originally developed macro by Tello et al. Plant Methods (2018) 14:3 https://doi.org/10.1186/s13007-017-0267-2//

dir1 = getDirectory("path to the images"); //Indicate the path to folder containing the image//
//format = getFormat();
format="jpeg";
dir2=dir1;
print(dir1);
list = getFileList(dir1);
setBatchMode(true);
for (i=0; i<list.length; i++) {
showProgress(i+1, list.length);
open(dir1+list[i]);
run("Subtract Background...", "rolling=50 light"); 
imgName=getTitle();
imageCalculator("add", imgName, imgName); 
run("Split Channels");
selectWindow(list[i] + " (red)");
setAutoThreshold("Default");
//run("Threshold...");
call("ij.plugin.frame.ThresholdAdjuster.setMode", "B&W");
setOption("BlackBackground", false);
run("Convert to Mask");
iterations = 5; 
run("Options...", "iterations="+iterations+" count=1 edm=Overwrite do=Nothing"); 
run("Dilate");
run("Fill Holes");
run("Erode");
run("Watershed");
run("Analyze Particles...", "size=100-900 circularity=0.40-1.00 show=[Overlay Masks] display exclude clear include summarize");
saveAs(format, dir2+list[i] + " (red).jpg");
selectWindow(list[i] + " (green)");
setAutoThreshold("Default");
call("ij.plugin.frame.ThresholdAdjuster.setMode", "B&W");
setOption("BlackBackground", false);
run("Convert to Mask");
iterations = 5; 
run("Options...", "iterations="+iterations+" count=1 edm=Overwrite do=Nothing"); 
run("Dilate"); 
run("Fill Holes");
run("Erode");
run("Watershed");
run("Analyze Particles...", "size=100-900 circularity=0.40-1.00 show=[Overlay Masks] display exclude clear include summarize");
saveAs(format, dir2+list[i] + " (green).jpg");
run("Close All");
}
saveAs("Results", dir1 + "Pollen count.csv");
